# Supplementary material for: A small-dataset-trained deep learning framework for identifying atoms on transmission electron microscopy images
Source: Sci Rep. 2023 Feb 14;13:2631. doi: 10.1038/s41598-023-29606-9 (PMC9929221; doi:10.1038/s41598-023-29606-9)
Supplement: Supplementary file 1 — Supplementary Information 1. [file 41598_2023_29606_MOESM1_ESM.zip]

Archive with 376 entries (372 files):
- Attachments/
- Attachments/alltogether_experiment/
- Attachments/alltogether_experiment/experimental_image_crop_experimental_image_1-10_gan.jpg
- Attachments/alltogether_experiment/experimental_image_crop_experimental_image_1-10_ganhi.jpg
- Attachments/alltogether_experiment/experimental_image_crop_experimental_image_1-10_ifcn2.jpg
- Attachments/alltogether_experiment/experimental_image_crop_experimental_image_1-10_ori.jpg
- Attachments/alltogether_experiment/experimental_image_crop_experimental_image_1-15_gan.jpg
- Attachments/alltogether_experiment/experimental_image_crop_experimental_image_1-15_ganhi.jpg
- Attachments/alltogether_experiment/experimental_image_crop_experimental_image_1-15_ifcn2.jpg
- Attachments/alltogether_experiment/experimental_image_crop_experimental_image_1-15_ori.jpg
- Attachments/alltogether_experiment/experimental_image_crop_experimental_image_1-19_gan.jpg
- Attachments/alltogether_experiment/experimental_image_crop_experimental_image_1-19_ganhi.jpg
- Attachments/alltogether_experiment/experimental_image_crop_experimental_image_1-19_ifcn2.jpg
- Attachments/alltogether_experiment/experimental_image_crop_experimental_image_1-19_ori.jpg
- Attachments/alltogether_experiment/experimental_image_crop_experimental_image_1-1_gan.jpg
- Attachments/alltogether_experiment/experimental_image_crop_experimental_image_1-1_ganhi.jpg
- Attachments/alltogether_experiment/experimental_image_crop_experimental_image_1-1_ifcn2.jpg
- Attachments/alltogether_experiment/experimental_image_crop_experimental_image_1-1_ori.jpg
- Attachments/alltogether_experiment/experimental_image_crop_experimental_image_1-5_gan.jpg
- Attachments/alltogether_experiment/experimental_image_crop_experimental_image_1-5_ganhi.jpg
- Attachments/alltogether_experiment/experimental_image_crop_experimental_image_1-5_ifcn2.jpg
- Attachments/alltogether_experiment/experimental_image_crop_experimental_image_1-5_ori.jpg
- Attachments/alltogether_experiment/experimental_image_crop_experimental_image_2-10_gan.jpg
- Attachments/alltogether_experiment/experimental_image_crop_experimental_image_2-10_ganhi.jpg
- Attachments/alltogether_experiment/experimental_image_crop_experimental_image_2-10_ifcn2.jpg
- Attachments/alltogether_experiment/experimental_image_crop_experimental_image_2-10_ori.jpg
- Attachments/alltogether_experiment/experimental_image_crop_experimental_image_2-15_gan.jpg
- Attachments/alltogether_experiment/experimental_image_crop_experimental_image_2-15_ganhi.jpg
- Attachments/alltogether_experiment/experimental_image_crop_experimental_image_2-15_ifcn2.jpg
- Attachments/alltogether_experiment/experimental_image_crop_experimental_image_2-15_ori.jpg
- Attachments/alltogether_experiment/experimental_image_crop_experimental_image_2-19_gan.jpg
- Attachments/alltogether_experiment/experimental_image_crop_experimental_image_2-19_ganhi.jpg
- Attachments/alltogether_experiment/experimental_image_crop_experimental_image_2-19_ifcn2.jpg
- Attachments/alltogether_experiment/experimental_image_crop_experimental_image_2-19_ori.jpg
- Attachments/alltogether_experiment/experimental_image_crop_experimental_image_2-1_gan.jpg
- Attachments/alltogether_experiment/experimental_image_crop_experimental_image_2-1_ganhi.jpg
- Attachments/alltogether_experiment/experimental_image_crop_experimental_image_2-1_ifcn2.jpg
- Attachments/alltogether_experiment/experimental_image_crop_experimental_image_2-1_ori.jpg
- Attachments/alltogether_experiment/experimental_image_crop_experimental_image_2-5_gan.jpg
- Attachments/alltogether_experiment/experimental_image_crop_experimental_image_2-5_ganhi.jpg
- Attachments/alltogether_experiment/experimental_image_crop_experimental_image_2-5_ifcn2.jpg
- Attachments/alltogether_experiment/experimental_image_crop_experimental_image_2-5_ori.jpg
- Attachments/alltogether_experiment/experimental_image_crop_experimental_image_3_19_gan.jpg
- Attachments/alltogether_experiment/experimental_image_crop_experimental_image_3_19_ganhi.jpg
- Attachments/alltogether_experiment/experimental_image_crop_experimental_image_3_19_ifcn2.jpg
- Attachments/alltogether_experiment/experimental_image_crop_experimental_image_3_19_ori.jpg
- Attachments/alltogether_experiment/experimental_image_crop_experimental_image_3_1_gan.jpg
- Attachments/alltogether_experiment/experimental_image_crop_experimental_image_3_1_ganhi.jpg
- Attachments/alltogether_experiment/experimental_image_crop_experimental_image_3_1_ifcn2.jpg
- Attachments/alltogether_experiment/experimental_image_crop_experimental_image_3_1_ori.jpg
- Attachments/alltogether_experiment/experimental_image_crop_experimental_image_3_5_gan.jpg
- Attachments/alltogether_experiment/experimental_image_crop_experimental_image_3_5_ganhi.jpg
- Attachments/alltogether_experiment/experimental_image_crop_experimental_image_3_5_ifcn2.jpg
- Attachments/alltogether_experiment/experimental_image_crop_experimental_image_3_5_ori.jpg
- Attachments/alltogether_experiment/experimental_image_crop_experimental_image_4-10_gan.jpg
- Attachments/alltogether_experiment/experimental_image_crop_experimental_image_4-10_ganhi.jpg
- Attachments/alltogether_experiment/experimental_image_crop_experimental_image_4-10_ifcn2.jpg
- Attachments/alltogether_experiment/experimental_image_crop_experimental_image_4-10_ori.jpg
- Attachments/alltogether_experiment/experimental_image_crop_experimental_image_4-15_gan.jpg
- Attachments/alltogether_experiment/experimental_image_crop_experimental_image_4-15_ganhi.jpg
- Attachments/alltogether_experiment/experimental_image_crop_experimental_image_4-15_ifcn2.jpg
- Attachments/alltogether_experiment/experimental_image_crop_experimental_image_4-15_ori.jpg
- Attachments/alltogether_experiment/experimental_image_crop_experimental_image_4-19_gan.jpg
- Attachments/alltogether_experiment/experimental_image_crop_experimental_image_4-19_ganhi.jpg
- Attachments/alltogether_experiment/experimental_image_crop_experimental_image_4-19_ifcn2.jpg
- Attachments/alltogether_experiment/experimental_image_crop_experimental_image_4-19_ori.jpg
- Attachments/alltogether_experiment/experimental_image_crop_experimental_image_4-1_gan.jpg
- Attachments/alltogether_experiment/experimental_image_crop_experimental_image_4-1_ganhi.jpg
- Attachments/alltogether_experiment/experimental_image_crop_experimental_image_4-1_ifcn2.jpg
- Attachments/alltogether_experiment/experimental_image_crop_experimental_image_4-1_ori.jpg
- Attachments/alltogether_experiment/experimental_image_crop_experimental_image_4-5_gan.jpg
- Attachments/alltogether_experiment/experimental_image_crop_experimental_image_4-5_ganhi.jpg
- Attachments/alltogether_experiment/experimental_image_crop_experimental_image_4-5_ifcn2.jpg
- Attachments/alltogether_experiment/experimental_image_crop_experimental_image_4-5_ori.jpg
- Attachments/alltogether_experiment/experimental_image_crop_experimental_image_5-10_gan.jpg
- Attachments/alltogether_experiment/experimental_image_crop_experimental_image_5-10_ganhi.jpg
- Attachments/alltogether_experiment/experimental_image_crop_experimental_image_5-10_ifcn2.jpg
- Attachments/alltogether_experiment/experimental_image_crop_experimental_image_5-10_ori.jpg
- Attachments/alltogether_experiment/experimental_image_crop_experimental_image_5-15_gan.jpg
- Attachments/alltogether_experiment/experimental_image_crop_experimental_image_5-15_ganhi.jpg
- Attachments/alltogether_experiment/experimental_image_crop_experimental_image_5-15_ifcn2.jpg
- Attachments/alltogether_experiment/experimental_image_crop_experimental_image_5-15_ori.jpg
- Attachments/alltogether_experiment/experimental_image_crop_experimental_image_5-19_gan.jpg
- Attachments/alltogether_experiment/experimental_image_crop_experimental_image_5-19_ganhi.jpg
- Attachments/alltogether_experiment/experimental_image_crop_experimental_image_5-19_ifcn2.jpg
- Attachments/alltogether_experiment/experimental_image_crop_experimental_image_5-19_ori.jpg
- Attachments/alltogether_experiment/experimental_image_crop_experimental_image_5-1_gan.jpg
- Attachments/alltogether_experiment/experimental_image_crop_experimental_image_5-1_ganhi.jpg
- Attachments/alltogether_experiment/experimental_image_crop_experimental_image_5-1_ifcn2.jpg
- Attachments/alltogether_experiment/experimental_image_crop_experimental_image_5-1_ori.jpg
- Attachments/alltogether_experiment/experimental_image_crop_experimental_image_5-5_gan.jpg
- Attachments/alltogether_experiment/experimental_image_crop_experimental_image_5-5_ganhi.jpg
- Attachments/alltogether_experiment/experimental_image_crop_experimental_image_5-5_ifcn2.jpg
- Attachments/alltogether_experiment/experimental_image_crop_experimental_image_5-5_ori.jpg
- Attachments/alltogether_experiment/experimental_image_crop_experimental_image_6-1_gan.jpg
- Attachments/alltogether_experiment/experimental_image_crop_experimental_image_6-1_ganhi.jpg
- Attachments/alltogether_experiment/experimental_image_crop_experimental_image_6-1_ifcn2.jpg
- Attachments/alltogether_experiment/experimental_image_crop_experimental_image_6-1_ori.jpg
- Attachments/alltogether_experiment/sample_hello_3dat_16_0p1_10_ganhi_single.jpg
- Attachments/alltogether_experiment/sample_hello_3dat_16_0p1_10_gan_single.jpg
- Attachments/alltogether_experiment/sample_hello_3dat_16_0p1_10_ifcn2_single.jpg
- Attachments/alltogether_experiment/sample_hello_3dat_16_0p1_10_ori_single.jpg
- Attachments/alltogether_experiment/sample_hello_3dat_16_0p1_11_ganhi_single.jpg
- Attachments/alltogether_experiment/sample_hello_3dat_16_0p1_11_gan_single.jpg
- Attachments/alltogether_experiment/sample_hello_3dat_16_0p1_11_ifcn2_single.jpg
- Attachments/alltogether_experiment/sample_hello_3dat_16_0p1_11_ori_single.jpg
- Attachments/alltogether_experiment/sample_hello_3dat_16_0p1_12_ganhi_single.jpg
- Attachments/alltogether_experiment/sample_hello_3dat_16_0p1_12_gan_single.jpg
- Attachments/alltogether_experiment/sample_hello_3dat_16_0p1_12_ifcn2_single.jpg
- Attachments/alltogether_experiment/sample_hello_3dat_16_0p1_12_ori_single.jpg
- Attachments/alltogether_experiment/sample_hello_3dat_16_0p1_13_ganhi_single.jpg
- Attachments/alltogether_experiment/sample_hello_3dat_16_0p1_13_gan_single.jpg
- Attachments/alltogether_experiment/sample_hello_3dat_16_0p1_13_ifcn2_single.jpg
- Attachments/alltogether_experiment/sample_hello_3dat_16_0p1_13_ori_single.jpg
- Attachments/alltogether_experiment/sample_hello_3dat_16_0p1_14_ganhi_single.jpg
- Attachments/alltogether_experiment/sample_hello_3dat_16_0p1_14_gan_single.jpg
- Attachments/alltogether_experiment/sample_hello_3dat_16_0p1_14_ifcn2_single.jpg
- Attachments/alltogether_experiment/sample_hello_3dat_16_0p1_14_ori_single.jpg
- Attachments/alltogether_experiment/sample_hello_3dat_16_0p1_15_ganhi_single.jpg
- Attachments/alltogether_experiment/sample_hello_3dat_16_0p1_15_gan_single.jpg
- Attachments/alltogether_experiment/sample_hello_3dat_16_0p1_15_ifcn2_single.jpg
- Attachments/alltogether_experiment/sample_hello_3dat_16_0p1_15_ori_single.jpg
- Attachments/alltogether_experiment/sample_hello_3dat_16_0p1_16_ganhi_single.jpg
- Attachments/alltogether_experiment/sample_hello_3dat_16_0p1_16_gan_single.jpg
- Attachments/alltogether_experiment/sample_hello_3dat_16_0p1_16_ifcn2_single.jpg
- Attachments/alltogether_experiment/sample_hello_3dat_16_0p1_16_ori_single.jpg
- Attachments/alltogether_experiment/sample_hello_3dat_16_0p1_17_ganhi_single.jpg
- Attachments/alltogether_experiment/sample_hello_3dat_16_0p1_17_gan_single.jpg
- Attachments/alltogether_experiment/sample_hello_3dat_16_0p1_17_ifcn2_single.jpg
- Attachments/alltogether_experiment/sample_hello_3dat_16_0p1_17_ori_single.jpg
- Attachments/alltogether_experiment/sample_hello_3dat_16_0p1_18_ganhi_single.jpg
- Attachments/alltogether_experiment/sample_hello_3dat_16_0p1_18_gan_single.jpg
- Attachments/alltogether_experiment/sample_hello_3dat_16_0p1_18_ifcn2_single.jpg
- Attachments/alltogether_experiment/sample_hello_3dat_16_0p1_18_ori_single.jpg
- Attachments/alltogether_experiment/sample_hello_3dat_16_0p1_19_ganhi_single.jpg
- Attachments/alltogether_experiment/sample_hello_3dat_16_0p1_19_gan_single.jpg
- Attachments/alltogether_experiment/sample_hello_3dat_16_0p1_19_ifcn2_single.jpg
- Attachments/alltogether_experiment/sample_hello_3dat_16_0p1_19_ori_single.jpg
- Attachments/alltogether_experiment/sample_hello_3dat_16_0p1_1_ganhi_single.jpg
- Attachments/alltogether_experiment/sample_hello_3dat_16_0p1_1_gan_single.jpg
- Attachments/alltogether_experiment/sample_hello_3dat_16_0p1_1_ifcn2_single.jpg
- Attachments/alltogether_experiment/sample_hello_3dat_16_0p1_1_ori_single.jpg
- Attachments/alltogether_experiment/sample_hello_3dat_16_0p1_20_ganhi_single.jpg
- Attachments/alltogether_experiment/sample_hello_3dat_16_0p1_20_gan_single.jpg
- Attachments/alltogether_experiment/sample_hello_3dat_16_0p1_20_ifcn2_single.jpg
- Attachments/alltogether_experiment/sample_hello_3dat_16_0p1_20_ori_single.jpg
- Attachments/alltogether_experiment/sample_hello_3dat_16_0p1_21_ganhi_single.jpg
- Attachments/alltogether_experiment/sample_hello_3dat_16_0p1_21_gan_single.jpg
- Attachments/alltogether_experiment/sample_hello_3dat_16_0p1_21_ifcn2_single.jpg
- Attachments/alltogether_experiment/sample_hello_3dat_16_0p1_21_ori_single.jpg
- Attachments/alltogether_experiment/sample_hello_3dat_16_0p1_22_ganhi_single.jpg
- Attachments/alltogether_experiment/sample_hello_3dat_16_0p1_22_gan_single.jpg
- Attachments/alltogether_experiment/sample_hello_3dat_16_0p1_22_ifcn2_single.jpg
- Attachments/alltogether_experiment/sample_hello_3dat_16_0p1_22_ori_single.jpg
- Attachments/alltogether_experiment/sample_hello_3dat_16_0p1_23_ganhi_single.jpg
- Attachments/alltogether_experiment/sample_hello_3dat_16_0p1_23_gan_single.jpg
- Attachments/alltogether_experiment/sample_hello_3dat_16_0p1_23_ifcn2_single.jpg
- Attachments/alltogether_experiment/sample_hello_3dat_16_0p1_23_ori_single.jpg
- Attachments/alltogether_experiment/sample_hello_3dat_16_0p1_24_ganhi_single.jpg
- Attachments/alltogether_experiment/sample_hello_3dat_16_0p1_24_gan_single.jpg
- Attachments/alltogether_experiment/sample_hello_3dat_16_0p1_24_ifcn2_single.jpg
- Attachments/alltogether_experiment/sample_hello_3dat_16_0p1_24_ori_single.jpg
- Attachments/alltogether_experiment/sample_hello_3dat_16_0p1_25_ganhi_single.jpg
- Attachments/alltogether_experiment/sample_hello_3dat_16_0p1_25_gan_single.jpg
- Attachments/alltogether_experiment/sample_hello_3dat_16_0p1_25_ifcn2_single.jpg
- Attachments/alltogether_experiment/sample_hello_3dat_16_0p1_25_ori_single.jpg
- Attachments/alltogether_experiment/sample_hello_3dat_16_0p1_26_ganhi_single.jpg
- Attachments/alltogether_experiment/sample_hello_3dat_16_0p1_26_gan_single.jpg
- Attachments/alltogether_experiment/sample_hello_3dat_16_0p1_26_ifcn2_single.jpg
- Attachments/alltogether_experiment/sample_hello_3dat_16_0p1_26_ori_single.jpg
- Attachments/alltogether_experiment/sample_hello_3dat_16_0p1_27_ganhi_single.jpg
- Attachments/alltogether_experiment/sample_hello_3dat_16_0p1_27_gan_single.jpg
- Attachments/alltogether_experiment/sample_hello_3dat_16_0p1_27_ifcn2_single.jpg
- Attachments/alltogether_experiment/sample_hello_3dat_16_0p1_27_ori_single.jpg
- Attachments/alltogether_experiment/sample_hello_3dat_16_0p1_28_ganhi_single.jpg
- Attachments/alltogether_experiment/sample_hello_3dat_16_0p1_28_gan_single.jpg
- Attachments/alltogether_experiment/sample_hello_3dat_16_0p1_28_ifcn2_single.jpg
- Attachments/alltogether_experiment/sample_hello_3dat_16_0p1_28_ori_single.jpg
- Attachments/alltogether_experiment/sample_hello_3dat_16_0p1_29_ganhi_single.jpg
- Attachments/alltogether_experiment/sample_hello_3dat_16_0p1_29_gan_single.jpg
- Attachments/alltogether_experiment/sample_hello_3dat_16_0p1_29_ifcn2_single.jpg
- Attachments/alltogether_experiment/sample_hello_3dat_16_0p1_29_ori_single.jpg
- Attachments/alltogether_experiment/sample_hello_3dat_16_0p1_2_ganhi_single.jpg
- Attachments/alltogether_experiment/sample_hello_3dat_16_0p1_2_gan_single.jpg
- Attachments/alltogether_experiment/sample_hello_3dat_16_0p1_2_ifcn2_single.jpg
- Attachments/alltogether_experiment/sample_hello_3dat_16_0p1_2_ori_single.jpg
- Attachments/alltogether_experiment/sample_hello_3dat_16_0p1_30_ganhi_single.jpg
- Attachments/alltogether_experiment/sample_hello_3dat_16_0p1_30_gan_single.jpg
- Attachments/alltogether_experiment/sample_hello_3dat_16_0p1_30_ifcn2_single.jpg
- Attachments/alltogether_experiment/sample_hello_3dat_16_0p1_30_ori_single.jpg
- Attachments/alltogether_experiment/sample_hello_3dat_16_0p1_31_ganhi_single.jpg
- Attachments/alltogether_experiment/sample_hello_3dat_16_0p1_31_gan_single.jpg
- Attachments/alltogether_experiment/sample_hello_3dat_16_0p1_31_ifcn2_single.jpg
- Attachments/alltogether_experiment/sample_hello_3dat_16_0p1_31_ori_single.jpg
- Attachments/alltogether_experiment/sample_hello_3dat_16_0p1_32_ganhi_single.jpg
- Attachments/alltogether_experiment/sample_hello_3dat_16_0p1_32_gan_single.jpg
- Attachments/alltogether_experiment/sample_hello_3dat_16_0p1_32_ifcn2_single.jpg
- Attachments/alltogether_experiment/sample_hello_3dat_16_0p1_32_ori_single.jpg
- Attachments/alltogether_experiment/sample_hello_3dat_16_0p1_33_ganhi_single.jpg
- Attachments/alltogether_experiment/sample_hello_3dat_16_0p1_33_gan_single.jpg
- Attachments/alltogether_experiment/sample_hello_3dat_16_0p1_33_ifcn2_single.jpg
- Attachments/alltogether_experiment/sample_hello_3dat_16_0p1_33_ori_single.jpg
- Attachments/alltogether_experiment/sample_hello_3dat_16_0p1_34_ganhi_single.jpg
- Attachments/alltogether_experiment/sample_hello_3dat_16_0p1_34_gan_single.jpg
- Attachments/alltogether_experiment/sample_hello_3dat_16_0p1_34_ifcn2_single.jpg
- Attachments/alltogether_experiment/sample_hello_3dat_16_0p1_34_ori_single.jpg
- Attachments/alltogether_experiment/sample_hello_3dat_16_0p1_35_ganhi_single.jpg
- Attachments/alltogether_experiment/sample_hello_3dat_16_0p1_35_gan_single.jpg
- Attachments/alltogether_experiment/sample_hello_3dat_16_0p1_35_ifcn2_single.jpg
- Attachments/alltogether_experiment/sample_hello_3dat_16_0p1_35_ori_single.jpg
- Attachments/alltogether_experiment/sample_hello_3dat_16_0p1_36_ganhi_single.jpg
- Attachments/alltogether_experiment/sample_hello_3dat_16_0p1_36_gan_single.jpg
- Attachments/alltogether_experiment/sample_hello_3dat_16_0p1_36_ifcn2_single.jpg
- Attachments/alltogether_experiment/sample_hello_3dat_16_0p1_36_ori_single.jpg
- Attachments/alltogether_experiment/sample_hello_3dat_16_0p1_37_ganhi_single.jpg
- Attachments/alltogether_experiment/sample_hello_3dat_16_0p1_37_gan_single.jpg
- Attachments/alltogether_experiment/sample_hello_3dat_16_0p1_37_ifcn2_single.jpg
- Attachments/alltogether_experiment/sample_hello_3dat_16_0p1_37_ori_single.jpg
- Attachments/alltogether_experiment/sample_hello_3dat_16_0p1_38_ganhi_single.jpg
- Attachments/alltogether_experiment/sample_hello_3dat_16_0p1_38_gan_single.jpg
- Attachments/alltogether_experiment/sample_hello_3dat_16_0p1_38_ifcn2_single.jpg
- Attachments/alltogether_experiment/sample_hello_3dat_16_0p1_38_ori_single.jpg
- Attachments/alltogether_experiment/sample_hello_3dat_16_0p1_39_ganhi_single.jpg
- Attachments/alltogether_experiment/sample_hello_3dat_16_0p1_39_gan_single.jpg
- Attachments/alltogether_experiment/sample_hello_3dat_16_0p1_39_ifcn2_single.jpg
- Attachments/alltogether_experiment/sample_hello_3dat_16_0p1_39_ori_single.jpg
- Attachments/alltogether_experiment/sample_hello_3dat_16_0p1_3_ganhi_single.jpg
- Attachments/alltogether_experiment/sample_hello_3dat_16_0p1_3_gan_single.jpg
- Attachments/alltogether_experiment/sample_hello_3dat_16_0p1_3_ifcn2_single.jpg
- Attachments/alltogether_experiment/sample_hello_3dat_16_0p1_3_ori_single.jpg
- Attachments/alltogether_experiment/sample_hello_3dat_16_0p1_40_ganhi_single.jpg
- Attachments/alltogether_experiment/sample_hello_3dat_16_0p1_40_gan_single.jpg
- Attachments/alltogether_experiment/sample_hello_3dat_16_0p1_40_ifcn2_single.jpg
- Attachments/alltogether_experiment/sample_hello_3dat_16_0p1_40_ori_single.jpg
- Attachments/alltogether_experiment/sample_hello_3dat_16_0p1_4_ganhi_single.jpg
- Attachments/alltogether_experiment/sample_hello_3dat_16_0p1_4_gan_single.jpg
- Attachments/alltogether_experiment/sample_hello_3dat_16_0p1_4_ifcn2_single.jpg
- Attachments/alltogether_experiment/sample_hello_3dat_16_0p1_4_ori_single.jpg
- Attachments/alltogether_experiment/sample_hello_3dat_16_0p1_5_ganhi_single.jpg
- Attachments/alltogether_experiment/sample_hello_3dat_16_0p1_5_gan_single.jpg
- Attachments/alltogether_experiment/sample_hello_3dat_16_0p1_5_ifcn2_single.jpg
- Attachments/alltogether_experiment/sample_hello_3dat_16_0p1_5_ori_single.jpg
- Attachments/alltogether_experiment/sample_hello_3dat_16_0p1_6_ganhi_single.jpg
- Attachments/alltogether_experiment/sample_hello_3dat_16_0p1_6_gan_single.jpg
- Attachments/alltogether_experiment/sample_hello_3dat_16_0p1_6_ifcn2_single.jpg
- Attachments/alltogether_experiment/sample_hello_3dat_16_0p1_6_ori_single.jpg
- Attachments/alltogether_experiment/sample_hello_3dat_16_0p1_7_ganhi_single.jpg
- Attachments/alltogether_experiment/sample_hello_3dat_16_0p1_7_gan_single.jpg
- Attachments/alltogether_experiment/sample_hello_3dat_16_0p1_7_ifcn2_single.jpg
- Attachments/alltogether_experiment/sample_hello_3dat_16_0p1_7_ori_single.jpg
- Attachments/alltogether_experiment/sample_hello_3dat_16_0p1_8_ganhi_single.jpg
- Attachments/alltogether_experiment/sample_hello_3dat_16_0p1_8_gan_single.jpg
- Attachments/alltogether_experiment/sample_hello_3dat_16_0p1_8_ifcn2_single.jpg
- Attachments/alltogether_experiment/sample_hello_3dat_16_0p1_8_ori_single.jpg
- Attachments/alltogether_experiment/sample_hello_3dat_16_0p1_9_ganhi_single.jpg
- Attachments/alltogether_experiment/sample_hello_3dat_16_0p1_9_gan_single.jpg
- Attachments/alltogether_experiment/sample_hello_3dat_16_0p1_9_ifcn2_single.jpg
- Attachments/alltogether_experiment/sample_hello_3dat_16_0p1_9_ori_single.jpg
- Attachments/alltogether_simulation/
- Attachments/alltogether_simulation/a_simulation_image_40_13_gan.jpg
- Attachments/alltogether_simulation/a_simulation_image_40_13_ganhi.jpg
- Attachments/alltogether_simulation/a_simulation_image_40_13_ifcn2.jpg
- Attachments/alltogether_simulation/a_simulation_image_40_13_ori.jpg
- Attachments/alltogether_simulation/a_simulation_image_41_41_gan.jpg
- Attachments/alltogether_simulation/a_simulation_image_41_41_ganhi.jpg
- Attachments/alltogether_simulation/a_simulation_image_41_41_ifcn2.jpg
- Attachments/alltogether_simulation/a_simulation_image_41_41_ori.jpg
- Attachments/alltogether_simulation/a_simulation_image_42_27_gan.jpg
- Attachments/alltogether_simulation/a_simulation_image_42_27_ganhi.jpg
- Attachments/alltogether_simulation/a_simulation_image_42_27_ifcn2.jpg
- Attachments/alltogether_simulation/a_simulation_image_42_27_ori.jpg
- Attachments/alltogether_simulation/b_simulation_image_40_23_gan.jpg
- Attachments/alltogether_simulation/b_simulation_image_40_23_ganhi.jpg
- Attachments/alltogether_simulation/b_simulation_image_40_23_ifcn2.jpg
- Attachments/alltogether_simulation/b_simulation_image_40_23_ori.jpg
- Attachments/alltogether_simulation/b_simulation_image_40_27_gan.jpg
- Attachments/alltogether_simulation/b_simulation_image_40_27_ganhi.jpg
- Attachments/alltogether_simulation/b_simulation_image_40_27_ifcn2.jpg
- Attachments/alltogether_simulation/b_simulation_image_40_27_ori.jpg
- Attachments/alltogether_simulation/b_simulation_image_40_37_gan.jpg
- Attachments/alltogether_simulation/b_simulation_image_40_37_ganhi.jpg
- Attachments/alltogether_simulation/b_simulation_image_40_37_ifcn2.jpg
- Attachments/alltogether_simulation/b_simulation_image_40_37_ori.jpg
- Attachments/alltogether_simulation/b_simulation_image_40_41_gan.jpg
- Attachments/alltogether_simulation/b_simulation_image_40_41_ganhi.jpg
- Attachments/alltogether_simulation/b_simulation_image_40_41_ifcn2.jpg
- Attachments/alltogether_simulation/b_simulation_image_40_41_ori.jpg
- Attachments/alltogether_simulation/b_simulation_image_40_9_gan.jpg
- Attachments/alltogether_simulation/b_simulation_image_40_9_ganhi.jpg
- Attachments/alltogether_simulation/b_simulation_image_40_9_ifcn2.jpg
- Attachments/alltogether_simulation/b_simulation_image_40_9_ori.jpg
- Attachments/alltogether_simulation/b_simulation_image_41_13_gan.jpg
- Attachments/alltogether_simulation/b_simulation_image_41_13_ganhi.jpg
- Attachments/alltogether_simulation/b_simulation_image_41_13_ifcn2.jpg
- Attachments/alltogether_simulation/b_simulation_image_41_13_ori.jpg
- Attachments/alltogether_simulation/b_simulation_image_41_23_gan.jpg
- Attachments/alltogether_simulation/b_simulation_image_41_23_ganhi.jpg
- Attachments/alltogether_simulation/b_simulation_image_41_23_ifcn2.jpg
- Attachments/alltogether_simulation/b_simulation_image_41_23_ori.jpg
- Attachments/alltogether_simulation/b_simulation_image_41_27_gan.jpg
[truncated: 76 more entries]
